# Supplementary material for: Unraveling the Lignin Structural Variation in Different Bamboo Species
Source: Int J Mol Sci. 2023 Jun 18;24(12):10304. doi: 10.3390/ijms241210304 (PMC10299276; doi:10.3390/ijms241210304)
Supplement: Supplementary file 1 [file ijms-24-10304-s001.zip]

Archive with 1 entries (1 files):
- ijms-2400346-supplementary.pdf
